# Supplementary material for: Association of Fluid Management With Mortality of Sepsis Patients With Congestive Heart Failure: A Retrospective Cohort Study
Source: Front Med (Lausanne). 2022 Mar 2;9:714384. doi: 10.3389/fmed.2022.714384 (PMC8924446; doi:10.3389/fmed.2022.714384)
Supplement: Supplementary file 5 [file Data_Sheet_1.ZIP]

Archive with 1 entries (1 files):
- Supplementary file concerning the SQL codes.sql
