# Supplementary material for: Association of Fluid Management With Mortality of Sepsis Patients With Congestive Heart Failure: A Retrospective Cohort Study
Source: Front Med (Lausanne). 2022 Mar 2;9:714384. doi: 10.3389/fmed.2022.714384 (PMC8924446; doi:10.3389/fmed.2022.714384)
Supplement: Supplementary file 5 [file Data_Sheet_1.ZIP › Supplementary file concerning the SQL codes.sql]

set search_path to mimiciii;
with t1 as --t1 is inputevents_mv within 2 days after admission
(select p1.icustay_id,
        p1.charttime,
        p1.itemid,
        p1.label,
        p1.amountuom,
        p1.ordercategoryname,
        p1.secondaryordercategoryname,
        round(case 
			  when p1.amountuom = 'L' then p1.amount*1000
			  when p1.amountuom = 'ml' then p1.amount
			  else null end) as amount 
			from mimiciii.septic_input_mv p1
       left join icustays p2
	   on p1.icustay_id = p2.icustay_id
	   where p1.charttime between p2.intime and (DATETIME_ADD(p2.intime,interval '2' DAY))
),
 t2 as --t2 is inputevents_cv within 2 days after admission
(
select p1.icustay_id,itemid,amount from septic_input_cv p1
       left join icustays p2
	   on p1.icustay_id = p2.icustay_id
	   where p1.charttime between p2.intime and (DATETIME_ADD(p2.intime,interval '2' DAY))
),
t3 as  --t3 is outputevents within 2 days after admission
(select tmp.icustay_id,tmp.charttime,tmp.itemid,tmp.label,tmp.value from
	(select p1.icustay_id,
        p1.charttime,
        p1.itemid,
        p2.label,
        p1.value
       from outputevents p1
       left join d_items p2
	   on p1.itemid = p2.itemid
	   ) tmp
    left join icustays p3
    on p3.icustay_id = tmp.icustay_id
    where (tmp.charttime between p3.intime and (DATETIME_ADD(p3.intime,interval '2' DAY)) --within 2 days after admission
          and tmp.icustay_id in (select icustay_id from septic_patients)) --select septic patients
 ),
inev as(
select icustay_id,
       sum(case
			 when t1.itemid in (225943, --  Solution
   								225158, -- NaCl 0.9%
    							225828, -- LR
    							225944, -- Sterile Water
    							225797, -- Free Water
	                            225159, -- NaCl 0.45%
	                            225161, -- NaCl 3% (Hypertonic Saline)
	                            225823, -- D5 1/2NS
	                            225825, -- D5NS
	                            225827, -- D5LR
	                            225941, -- D5 1/4NS
	                            226089 -- Piggyback
			 ) then amount *1
		     else amount * 0 end) as cryst,--1
	   sum( case
			 when t1.itemid in (220864, --	Albumin 5%	7466 132 7466
                                           220862, --	Albumin 25%	9851 174 9851
                                           225174, --	Hetastarch (Hespan) 6%	82 1 82
                                           225795, --	Dextran 40	38 3 38
                                           225796  --  Dextran 70
                                           -- below ITEMIDs not in use
                                           --220861, --   Albumin (Human) 20%
                                           --220863, --   Albumin (Human) 4%
			 ) then amount *1
		     else amount * 0 end) as colloids,--2
	   sum(case
			 when t1.itemid in (225168,--	Packed Red Blood Cells
                                --225170,--	Platelets
                                --225171,--	Cryoprecipitate
                                225173--	Cell Saver
								--227532 --	Plasma Pheresis
								) then amount *1
		     else amount * 0 end) as rbc,--3
		sum(case
			 when t1.itemid in (--225168,--	Packed Red Blood Cells
                                --225170,--	Platelets
                                --225171,--	Cryoprecipitate
                                --225173,--	Cell Saver
								227532 --	Plasma Pheresis
								) then amount *1
		     else amount * 0 end) as plasma,--4
		sum(case
			 when t1.itemid in (--225168,--	Packed Red Blood Cells
                                225170--	Platelets
                                --225171,--	Cryoprecipitate
                                --225173,--	Cell Saver
								--227532 --	Plasma Pheresis
								) then amount *1
		     else amount * 0 end) as plt,--5
		sum(case
			 when t1.itemid in (225916,--	TPN w/ Lipids
								225935,--	Replete (Full)
								225936,--	Replete with Fiber (Full)
								226880,--	Nutren Pulmonary (Full)
								226452,--	PO Intake
								225799,--	Gastric Meds
								227695 --	Fibersource HN (Full)
                                ) then amount *1
		     else amount * 0 end) as oral,--6
		sum(case
			 when (t1.ordercategoryname not in ('16-Pre Admission') 
				             and t1.itemid not in (227529)	--ACD-A Citrate (1000ml)
                                 ) then amount *1
		     else amount * 0 end) as total_in--7
	   from t1 group by t1.icustay_id
UNION
--calculate inputevents mv classified as cryst,colloids,blood,total
select icustay_id,
       sum(case
			 when t2.itemid in (30013,--D5W	
                                30018,--.9% Normal Saline	
								30021,--Lactated Ringers
								30015,--D5/.45NS
								30020,--.45% Normal Saline
								30187,--D10W
								30032,--TPN
								30060,--D5NS
								30196,--	TPN D10.0
								30321,--	.45NS + .5:1 Heparin
								30191,--	TPN D5.0
								30028,--	MVI
								30016,--	Dextrose 10%
								30101,--	OR Crystalloid
								30096,--	TPN w/Lipids
								30150,--	Fentanyl Base
								30061,--	D5RL
								30065,--	Sterile Water
								30058,--	Free Water Bolus
								30208,--	Lipids 20%
								30160,--	D5 Normal Saline
								30353,--	0.45% Normal Saline
								30193,--	TPN D7.5
								30143,--	3% Normal Saline
								30301,--	TPN D8
								41101,--	Protonix
								30099,--	PPN
								30159,--	D5 Ringers Lact.
								30190,--	NS .9%
								30069,--	--Solumedrol 甲强龙
								41583,--	pantoprazole
								40549,--	protonix
								30199,--	TPN D12.5
								30197,--	TPN D11.0
								30189,--	D7.5W
								30325,--	TPN D13.0
								30186,--	.45NS + 1:1 Heparin
								44008,--	PROTONIX 泮托
								30194,--	TPN D9.0
								30317,--	D 12.5 W
								30318,--	D15W
								30014,--	D5/.2NS
								30352,--	0.9% Normal Saline
								30323,--	TPN D6
								30063,--	IV Piggyback
								42999 --	Sodium Bicarb
			                    ) then amount *1
		     else amount * 0 end) as cryst,--1
	   sum( case
			 when t2.itemid in (30009,--    Albumin 25%
								30102,--	OR Colloid
								30008,--	Albumin 5%
								30012,--	Hespan
								30011 --	Dextran 40			                    
			                   ) then amount *1
		     else amount * 0 end) as colloids,--2
	   sum(case
			 when t2.itemid in (30001,--     Packed RBC's
								--30005,--     Fresh Frozen Plasma
								--30006,--    Platelets
								--30104,--    OR Packed RBC's
								--30103,--	OR FFP
								--30007,--	Cryoprecipitate
								--30105,--	OR Platelets
								30179 --	PRBC's			                    
			                    ) then amount *1
		     else amount * 0 end) as rbc,--3
	    sum(case
			 when t2.itemid in (--30001,--     Packed RBC's
								30005--     Fresh Frozen Plasma
								--30006,--    Platelets
								--30104,--    OR Packed RBC's
								--30103,--	OR FFP
								--30007,--	Cryoprecipitate
								--30105,--	OR Platelets
								--30179 --	PRBC's			                    
			                    ) then amount *1
		     else amount * 0 end) as plasma,--4
		sum(case
			 when t2.itemid in (--30001,--     Packed RBC's
								--30005,--     Fresh Frozen Plasma
								30006--    Platelets
								--30104,--    OR Packed RBC's
								--30103,--	OR FFP
								--30007,--	Cryoprecipitate
								--30105,--	OR Platelets
								--30179 --	PRBC's			                    
			                    ) then amount *1
		     else amount * 0 end) as plt,--5
		sum(case
			 when t2.itemid in (30056,--Po Intake
								30144,--     Gastric Meds
								30166, --    Promote w/fiber
								30073,--	Impact w/fiber
								30354,--	ProBalance
								30077,--	Nepro
								30090,--	Tube Feeding
								30088,--	Replete w/fiber
								30165,--	Promote 
								30078,--	Respalor
								30404,--	Nutren Pulmonary
								30403,--	Nutren Renal
								30086,--	Ultracal
								30072,--	Peptamen
								30221,--	Br Milk FS NG
								30075,--	Deliver 2.0
								45151,--	Pulmonary
								30036  --	Ensure			 
			                    ) then amount *1
		     else amount * 0 end) as oral,--6
		sum(case
			 when t2.itemid not in (30054,--	Pre-Admission Intake
									30055,--	Cath Lab Intake
								    30108,--	PACU Crystalloids
								    44547,--	intrathecal catheter
									42217,--	peritoneal fluid
									42038,--    er crystalloid
									44276,--	ER IV fluid
									42322,--	er crystalloids
									42876,--	ER CRYSTALLOIDS
									46684,--	ER FFP
									42058,--	ER INTAKE
									41368,--	er ivf
									42102,--	ER U/O
									44986,--	PACU intake) then amount *1
									30140,--    N/A
									30059--    GU flush

									) then amount *1
		     else amount * 0 end) as total_in--7
	   from t2 group by icustay_id
	  ),
outev as (
----outputevents
select t3.icustay_id,
       sum(case
			 when t3.itemid in (
				 -- these are the most frequently occurring urine output observations in CareVue
  40055, -- "Urine Out Foley"
  43175, -- "Urine ."
  40069, -- "Urine Out Void"
  40094, -- "Urine Out Condom Cath"
  40715, -- "Urine Out Suprapubic"
  40473, -- "Urine Out IleoConduit"
  40085, -- "Urine Out Incontinent"
  40057, -- "Urine Out Rt Nephrostomy"
  40056, -- "Urine Out Lt Nephrostomy"
  40405, -- "Urine Out Other"
  40428, -- "Urine Out Straight Cath"
  40086,--	Urine Out Incontinent
  40096, -- "Urine Out Ureteral Stent #1"
  40651, -- "Urine Out Ureteral Stent #2"

  -- these are the most frequently occurring urine output observations in MetaVision
  226559, -- "Foley"
  226560, -- "Void"
  226561, -- "Condom Cath"
  226584, -- "Ileoconduit"
  226563, -- "Suprapubic"
  226564, -- "R Nephrostomy"
  226565, -- "L Nephrostomy"
  226567, --	Straight Cath
  226557, -- R Ureteral Stent
  226558 -- L Ureteral Stent
  --227488, -- GU Irrigant Volume In
  --227489  -- GU Irrigant/Urine Volume Out
			                    ) then value *1
		     else value * 0 end) as urine,
	   sum( case
			 when t3.itemid in (40076,--	Chest Tubes CTICU CT 1
								226588,--	Chest Tube #1
								40071,--	Drain Out #1 Jackson Pratt
								40049,--	Chest Tubes Right Pleural 1
								40048,--	Chest Tubes Left Pleural 1
								226599,--	Jackson Pratt #1
								226589,--	Chest Tube #2
								40072,--	Drain Out #2 Jackson Pratt
								41707,--	Chest Tubes CTICU CT 2
								40294,--	Drain Out #1 Other
								40926,--	Drain Out #1 JP Medial
								226600,--	Jackson Pratt #2
								40091,--	Chest Tubes Mediastinal
								40088,--	Drain Out #3 Jackson Pratt
								40050,--	Chest Tubes Right Pleural 2
								41683,--	Drain Out #2 JP Lateral
								40090,--	Chest Tubes Left Pleural 2
								227701,--	Drainage Bag
								226597,--	JP Medial
								226598,--	JP Lateral
								226590,--	L Pleural #1
								40075,--	Drain Out #1 Pigtail
								226593,--	R Pleural #1
								226619,--	Pigtail #1
								40703,--	Drain Out #1 JP Lateral
								226592,--	Mediastinal 
								226563,--	Suprapubic
								226601,--	Jackson Pratt #3
								40089,--	Drain Out #1 Wound Vac
								41898,--	Drain Out #3 T Tube 
								41867,--	Drain Out #1 Lumbar
								226610,--	Drain Out #1 Lumbar
								40080,--	Drain Out #2 Other
								40092,--	Drain Out #4 Jackson Pratt
								40084,--	Chest Tubes Other
								40086,--	Drain Out #2 Pigtail
								42871,--	Drain Out #2 JP Medial
								226603,--	T Tube
								40093,--	Drain Out #1 T Tube
								40648,--	Drain Out #3 Other
								226620,--	Pigtail #2
								40292,--	Drain Out #2 T Tube
								42278,--	Drain Out #3 Pigtail
								226602,--	Jackson Pratt #4
								40077,--	Drain Out #1 Pericardial
								226604,--	Hemovac #1
								43178,--	Repogle Tube OGT
								40290,--	Drain Out #4 Pigtail
								40095,--	Drain Out #2 Wound Vac
								226614,--	Wound Vac #2
								42367,--	Drain Out #3 Sump
								226567,--	Straight Cath
								226595,--	R Pleural #2
								226591,--	L Pleural #2
								41698,--	Drain Out #2 Hemovac
								40470,--	paracentesis
								42738,--	Drain Out #4 Wound Vac
								40066,--	Drain Out #1 Tap
								226617,--	Sump #1
								42582,--	Drain Out #5 T Tube
								42945,--	Drain Out #3 JP Lateral
								42405,--	Drain Out #3 Wound Vac
								42279,--	Drain Out #5 Pigtail
								41213,--	Drain Out #5 Jackson Pratt
								42780,--	Drain Out #5 Wound Vac
								42823,--	Drain Out #7 Jackson Pratt
								42824,--	Drain Out #8 Jackson Pratt
								226605,--	Hemovac #2
								226612,--	Pericardial
								226623,--	Penrose #1
								40538,--	Drain Out #2 Sump
								40554,--	Drain Out #1 Sump
								40287,--	Drain Out #4 Other
								42819,--	R pleural CT # 2
								40956,--	paracentesis site
								40098,--	Drain Out #1 Penrose
								42788,--	Drain Out #4 T Tube
								43177,--	Chest Tubes Chest Tube
								44174,--	t tube
								40403,--	thoracentesis
								42330,--	Drain Out #3 Hemovac
								43694,--	Drain Out #4 JP Medial
								45121,--	Penrose drains
								46478,--	JP #1
								226618,--	Sump #2
								42652,--	Drain Out #5 Sump
								40083,--	Drain Out #5 Other
								45357,--	JP 5 and JP 6 sxn
								40451,--	Paracentesis
								40893 --	Thoracentesis
			                   ) then value *1
		     else value * 0 end) as drainge,
	   sum(case
			 when t3.itemid in (40286,--	Ultrafiltrate Ultrafiltrate
								44890,--	ultrafiltrate
								40624,--	dialysis
								40881,--	Hemodialysis
								40386,--	hemodialysis
								46622,--	ultrafiltrate out
								40745,--	Dialysis
								40425,--	dialysis output
								44216,--	Hemodialysis out
								41016,--	hemodialysis out
								41527,--	HEMODIALYSIS
								41250,--	HEMODIALYSIS OUT
								40690,--	DIALYSIS
								40613,--	DIALYSIS OUT
								41635,--	Hemodialysis removal
								40426,--	dialysis out
								40507,--	Dialysis out
								41374,--	Dialysis Out
								44193,--	Dialysis.
								43098,--	hemodialysis crystal
								41842,--	Dialysis Output.
								43703,--	ULTRAFILTRATE
								41112,--	Dialysys out
								41500,--	hemodialysis output
								44453,--	dyalysis out put
								44085,--	DIALYSIS OFF
								46464,--	Hemodialysis OUT
								41809,--	HD OUT
								41829,--	HEMODIALYSIS OUTPUT
								46464,--	Hemodialysis OUT
								46473,--	HD Ultrafiltrate
								41634 --	HD Output
			                    ) then value *1
		     else value * 0 end) as dialysis,
		sum(case
			 when t3.itemid in (40052,--	Gastric Nasogastric
								40059,--	Gastric Oral Gastric
								226575,--	Nasogastric
								226576,--	Oral Gastric
								40051,--	Gastric Gastric Tube
								226573,--	Gastric Tube
								40067,--	Gastric Emesis
								226571,--	Emesis
								40331,--	Gastric Jejunostomy Tube
								226584,--	Ileoconduit
								226574,--	Jejunostomy
								43433,--	Ostomies Ileostomy
								40406,--	Gastric Other
								40652 --	Gastric Blakemore
			                    ) then value *1
		     else value * 0 end) as gastric,
		sum(case
			 when t3.itemid not in (
 --	CathLab Output
				 				 226632,--	Cath Lab
				 				 40612,--	cath lab out
				 				 43685,--	Cath Lab Out
				 				 40580,--	Cath Lab Output
				 				 40848,--	CATH LAB OUTPUT
				 				 40973,--	cath lab output
				 				 46456,--	Cath lab output
				 				 42463,--	cath lab urine
				 				 42362,--	CATH LAB URINE OUTPT
				 				 40972,--	CathLab Output
				                 42666,--	E.R. URINE OUT
				 				 226626,--	OR EBL
				 				 44157,--	OR EMESIS
				 				 44671,--	OR NGT
				 				 44884,--	or ngt
				 				 46334,--	OR Out
				 				 46735,--	OR out ascites
				 				 40064,--	OR Out EBL
				 				 46695,--	OR Out OGT
				 				 40061,--	OR Out OR Urine
				 				 40065,--	OR Out PACU Urine
				 				 45992,--	OR Stool/NGT
				 				 226627,--	OR Urine
				 				 45266,--	OR washout
				 				 226628,--	PACU Drains
				 				 226629,--	PACU EBL
				 				 42499,--	PACU EMESIS
				 				 226630,--	PACU Gastric
				 				 43064,--	PACU ngt out
				 				 45411,--	PACU Out
				 				 40491,--	PACU Out EBL
				 				 40073,--	PACU Out PACU Drains
				 				 40074,--	PACU Out PACU NG
				 				 40288,--	PACU Out PACU Urine
				 				 44988,--	PACU output
				 				 226631,--	PACU Urine
				 				 43396,--	Spit
				 				 43491,--	SPIT
				 				 43245,--	Spits
				 				 43323,--	spits
				 				 41670,--	stool
				 				 226579,--	Stool
				 				 43174,--	Stool .
				 				 44266,--	Stool out
				 				 40388,--	Stool Out (non-specific)
				 				 40087,--	Stool Out Colostomy
				 				 40053,--	Stool Out Fecal Bag
				 				 40063,--	Stool Out Ileostomy
				 				 40289,--	Stool Out Ostomy
				 				 40068,--	Stool Out Other
				 				 40367,--	Stool Out Rectal Tube
				 				 40054, --	Stool Out Stool	
				                 227488, -- GU Irrigant Volume In
				                 227489  -- GU Irrigant/Urine Volume Out
								   ) then value *1
		     else value * 0 end) as total_out
	   from t3 group by icustay_id 
	)
select p1.icustay_id,cryst,colloids,rbc,plasma,plt,oral,total_in,urine,drainge,dialysis,gastric,total_out,total_in-total_out as fb from inev p1
 join outev p2
 on p1.icustay_id = p2.icustay_id

 
